# Supplementary material for: Metabolic Flux-Based Modularity using Shortest Retroactive distances
Source: BMC Syst Biol. 2012 Dec 27;6:155. doi: 10.1186/1752-0509-6-155 (PMC3556310; doi:10.1186/1752-0509-6-155)
Supplement: Additional file 2 — Reaction definitions and composition of each module in Figures 2 and 5. [file 1752-0509-6-155-S2.xlsx]

## Sheet: ReactionID
Glucose uptake	R1
Lactate output	R2
Glycerol output	R3
Palmitate output	R4
TG output	R5
Alanine input	R6
Aspartate input	R7
Asparagine input	R8
Glutamine input	R9
Glutamate input	R10
Glycine input	R11
Proline input	R12
Serine input	R13
Tyrosine input	R14
Histidine input	R15
Isoleucine input	R16
Leucine input	R17
Lysine input	R18
Methionine input	R19
Phenylalanine input	R20
Threonine input	R21
Valine input	R22
Oxygen input	R23
Glucose -> Glucose 6P	R24
Glucose 6-P-> F6P	R25
F6P->G3P + DHAP	R26
DHAP -> G3P	R27
G3P -->3PG	R28
3PG->PEP	R29
PEP->Pyruvate	R30
Lactate Dehydrogenase	R31
G6P + 2NADP -> 2NADPH + R5P	R32
R5P + E4P->F6P + G3P	R33
TCA: Pyruvate -> Citrate	R34
Pyruvate Carboxylase	R35
TCA: Citrate -> 2-oxoglutarate	R36
TCA: 2-oxoglutarate -> Succinyl-CoA	R37
TCA: Succinyl-CoA - > Succinate -M	R38
TCA: Succinate->Fumarate	R39
TCA: Fumarate -> Malate	R40
TCA: Malate -> Oxaloacetate	R41
Citrate -> Oxaloacetate +Acetyl CoA	R42
Oxaloacetate -> Malate	R43
Malate->Pyruvate	R44
Citrate - > 2-oxoglutarate	R45
PEPCK	R46
Glyceroneogenesis	R47
Oxphos1	R48
Oxphos2	R49
Palmitate synthesis	R50
TG synthesis	R51
TG breakdown	R52
Pyruvate Transport	R53
Citrate Transport	R54
2-oxoglutarate Transport	R55
Alanine Metabolism	R56
Asparagine Biosynthesis	R57
Aspartate Metabolism	R58
Glutamine Biosynthesis	R59
Glutamate metabolism	R60
Glycine Metabolism	R61
Serine Degradation	R62
Proline Metabolism	R63
Phenylalanine deg	R64
Tyrosine Deg	R65
Histidine Deg	R66
Isoleucine Deg	R67
Leucine Deg	R68
Lysine Deg	R69
Methionine Deg	R70
Threonine Deg	R71
Valine Deg	R72

## Sheet: Figure2A
7200		7200		7202		7204		7205		7206		7207		7208		7209		7210		7211		7212		7213		7214		7215		7216		7217		7218		7219		7203		7221		7223		7224		7227		7230
All reactions are included in Root!	NA	Glucose uptake	Extracellular_Transport	Glucose uptake	Extracellular_Transport	Glucose uptake	Extracellular_Transport	Lactate output	Extracellular_Transport	Glycerol output	Extracellular_Transport	Palmitate output	Extracellular_Transport	TG output	Extracellular_Transport	Asparagine input	Extracellular_Transport	Glutamine input	Extracellular_Transport	Tyrosine input	Extracellular_Transport	Histidine input	Extracellular_Transport	Isoleucine input	Extracellular_Transport	Leucine input	Extracellular_Transport	Lysine input	Extracellular_Transport	Methionine input	Extracellular_Transport	Threonine input	Extracellular_Transport	Valine input	Extracellular_Transport	Oxygen input	Extracellular_Transport	Alanine input	Extracellular_Transport	Alanine input	Extracellular_Transport	Alanine input	Extracellular_Transport	Alanine input	Extracellular_Transport	Alanine input	Extracellular_Transport	Aspartate input	Extracellular_Transport
		Lactate output	Extracellular_Transport	Lactate output	Extracellular_Transport													Glutamine Degradation	Amino Acid Metabolism	Phenylalanine input	Extracellular_Transport	Histidine Deg	Amino Acid Metabolism															Aspartate input	Extracellular_Transport	Aspartate input	Extracellular_Transport	Aspartate input	Extracellular_Transport	Aspartate input	Extracellular_Transport	Aspartate input	Extracellular_Transport	Glutamate input	Extracellular_Transport
		Glycerol output	Extracellular_Transport	Glycerol output	Extracellular_Transport															Phenylalanine deg	Amino Acid Metabolism																	Glutamate input	Extracellular_Transport	Glutamate input	Extracellular_Transport	Glutamate input	Extracellular_Transport	Glutamate input	Extracellular_Transport	Glutamate input	Extracellular_Transport	Asparagine Biosynthesis	Amino Acid Metabolism
		Palmitate output	Extracellular_Transport	Palmitate output	Extracellular_Transport															Tyrosine Deg	Amino Acid Metabolism																	Glycine input	Extracellular_Transport	Proline input	Extracellular_Transport	TCA: Pyruvate -> Citrate	TCA_Oxphos	TCA: Pyruvate -> Citrate	TCA_Oxphos	2-oxoglutarate Transport	Citrate_Malate	Aspartate Metabolism	Amino Acid Metabolism
		TG output	Extracellular_Transport	TG output	Extracellular_Transport																																	Proline input	Extracellular_Transport	TCA: Pyruvate -> Citrate	TCA_Oxphos	TCA: Citrate -> 2-oxoglutarate	TCA_Oxphos	TCA: Citrate -> 2-oxoglutarate	TCA_Oxphos	Alanine Metabolism	Amino Acid Metabolism	Glutamate metabolism	Amino Acid Metabolism
		Alanine input	Extracellular_Transport	Asparagine input	Extracellular_Transport																																	Serine input	Extracellular_Transport	TCA: Citrate -> 2-oxoglutarate	TCA_Oxphos	TCA: 2-oxoglutarate -> Succinyl-CoA	TCA_Oxphos	Malate->Pyruvate	Citrate_Malate	Asparagine Biosynthesis	Amino Acid Metabolism
		Aspartate input	Extracellular_Transport	Glutamine input	Extracellular_Transport																																	Glucose -> Glucose 6P	Carbohydrate Metabolism	TCA: 2-oxoglutarate -> Succinyl-CoA	TCA_Oxphos	TCA: Fumarate -> Malate	TCA_Oxphos	Citrate - > 2-oxoglutarate	Citrate_Malate	Aspartate Metabolism	Amino Acid Metabolism
		Asparagine input	Extracellular_Transport	Tyrosine input	Extracellular_Transport																																	Glucose 6-P-> F6P	Carbohydrate Metabolism	TCA: Fumarate -> Malate	TCA_Oxphos	TCA: Malate -> Oxaloacetate	TCA_Oxphos	Pyruvate Transport	Citrate_Malate	Glutamate metabolism	Amino Acid Metabolism
		Glutamine input	Extracellular_Transport	Histidine input	Extracellular_Transport																																	F6P->G3P + DHAP	Carbohydrate Metabolism	TCA: Malate -> Oxaloacetate	TCA_Oxphos	Malate->Pyruvate	Citrate_Malate	Citrate Transport	Citrate_Malate
		Glutamate input	Extracellular_Transport	Isoleucine input	Extracellular_Transport																																	DHAP -> G3P	Carbohydrate Metabolism	Malate->Pyruvate	Citrate_Malate	Citrate - > 2-oxoglutarate	Citrate_Malate	2-oxoglutarate Transport	Citrate_Malate
		Glycine input	Extracellular_Transport	Leucine input	Extracellular_Transport																																	G3P -->3PG	Carbohydrate Metabolism	Citrate - > 2-oxoglutarate	Citrate_Malate	Pyruvate Transport	Citrate_Malate	Alanine Metabolism	Amino Acid Metabolism
		Proline input	Extracellular_Transport	Lysine input	Extracellular_Transport																																	3PG->PEP	Carbohydrate Metabolism	Pyruvate Transport	Citrate_Malate	Citrate Transport	Citrate_Malate	Asparagine Biosynthesis	Amino Acid Metabolism
		Serine input	Extracellular_Transport	Methionine input	Extracellular_Transport																																	PEP->Pyruvate	Carbohydrate Metabolism	Citrate Transport	Citrate_Malate	2-oxoglutarate Transport	Citrate_Malate	Aspartate Metabolism	Amino Acid Metabolism
		Tyrosine input	Extracellular_Transport	Phenylalanine input	Extracellular_Transport																																	Lactate Dehydrogenase	Carbohydrate Metabolism	2-oxoglutarate Transport	Citrate_Malate	Alanine Metabolism	Amino Acid Metabolism	Glutamate metabolism	Amino Acid Metabolism
		Histidine input	Extracellular_Transport	Threonine input	Extracellular_Transport																																	G6P + 2NADP -> 2NADPH + R5P	Carbohydrate Metabolism	Alanine Metabolism	Amino Acid Metabolism	Asparagine Biosynthesis	Amino Acid Metabolism
		Isoleucine input	Extracellular_Transport	Valine input	Extracellular_Transport																																	R5P + E4P->F6P + G3P	Carbohydrate Metabolism	Asparagine Biosynthesis	Amino Acid Metabolism	Aspartate Metabolism	Amino Acid Metabolism
		Leucine input	Extracellular_Transport	Oxygen input	Extracellular_Transport																																	TCA: Pyruvate -> Citrate	TCA_Oxphos	Aspartate Metabolism	Amino Acid Metabolism	Glutamate metabolism	Amino Acid Metabolism
		Lysine input	Extracellular_Transport	Glutamine Degradation	Amino Acid Metabolism																																	Pyruvate Carboxylase	TCA_Oxphos	Glutamate metabolism	Amino Acid Metabolism	Serine Degradation	Amino Acid Metabolism
		Methionine input	Extracellular_Transport	Phenylalanine deg	Amino Acid Metabolism																																	TCA: Citrate -> 2-oxoglutarate	TCA_Oxphos	Serine Degradation	Amino Acid Metabolism
		Phenylalanine input	Extracellular_Transport	Tyrosine Deg	Amino Acid Metabolism																																	TCA: 2-oxoglutarate -> Succinyl-CoA	TCA_Oxphos
		Threonine input	Extracellular_Transport	Histidine Deg	Amino Acid Metabolism																																	TCA: Succinyl-CoA - > Succinate -M	TCA_Oxphos
		Valine input	Extracellular_Transport																																			TCA: Succinate->Fumarate	TCA_Oxphos
		Oxygen input	Extracellular_Transport																																			TCA: Fumarate -> Malate	TCA_Oxphos
		Glucose -> Glucose 6P	Carbohydrate Metabolism																																			TCA: Malate -> Oxaloacetate	TCA_Oxphos
		Glucose 6-P-> F6P	Carbohydrate Metabolism																																			Citrate -> Oxaloacetate +Acetyl CoA	Citrate_Malate
		F6P->G3P + DHAP	Carbohydrate Metabolism																																			Oxaloacetate -> Malate	Citrate_Malate
		DHAP -> G3P	Carbohydrate Metabolism																																			Malate->Pyruvate	Citrate_Malate
		G3P -->3PG	Carbohydrate Metabolism																																			Citrate - > 2-oxoglutarate	Citrate_Malate
		3PG->PEP	Carbohydrate Metabolism																																			PEPCK	Lipid Metabolism
		PEP->Pyruvate	Carbohydrate Metabolism																																			Glyceroneogenesis	Lipid Metabolism
		Lactate Dehydrogenase	Carbohydrate Metabolism																																			Oxphos1	TCA_Oxphos
		G6P + 2NADP -> 2NADPH + R5P	Carbohydrate Metabolism																																			Oxphos2	TCA_Oxphos
		R5P + E4P->F6P + G3P	Carbohydrate Metabolism																																			Palmitate synthesis	Lipid Metabolism
		TCA: Pyruvate -> Citrate	TCA_Oxphos																																			TG synthesis	Lipid Metabolism
		Pyruvate Carboxylase	TCA_Oxphos																																			TG breakdown	Lipid Metabolism
		TCA: Citrate -> 2-oxoglutarate	TCA_Oxphos																																			Pyruvate Transport	Citrate_Malate
		TCA: 2-oxoglutarate -> Succinyl-CoA	TCA_Oxphos																																			Citrate Transport	Citrate_Malate
		TCA: Succinyl-CoA - > Succinate -M	TCA_Oxphos																																			2-oxoglutarate Transport	Citrate_Malate
		TCA: Succinate->Fumarate	TCA_Oxphos																																			Alanine Metabolism	Amino Acid Metabolism
		TCA: Fumarate -> Malate	TCA_Oxphos																																			Asparagine Biosynthesis	Amino Acid Metabolism
		TCA: Malate -> Oxaloacetate	TCA_Oxphos																																			Aspartate Metabolism	Amino Acid Metabolism
		Citrate -> Oxaloacetate +Acetyl CoA	Citrate_Malate																																			Glutamate metabolism	Amino Acid Metabolism
		Oxaloacetate -> Malate	Citrate_Malate																																			Glycine Metabolism	Amino Acid Metabolism
		Malate->Pyruvate	Citrate_Malate																																			Serine Degradation	Amino Acid Metabolism
		Citrate - > 2-oxoglutarate	Citrate_Malate																																			Proline Metabolism	Amino Acid Metabolism
		PEPCK	Lipid Metabolism																																			Isoleucine Deg	Amino Acid Metabolism
		Glyceroneogenesis	Lipid Metabolism																																			Leucine Deg	Amino Acid Metabolism
		Oxphos1	TCA_Oxphos																																			Lysine Deg	Amino Acid Metabolism
		Oxphos2	TCA_Oxphos																																			Methionine Deg	Amino Acid Metabolism
		Palmitate synthesis	Lipid Metabolism																																			Threonine Deg	Amino Acid Metabolism
		TG synthesis	Lipid Metabolism																																			Valine Deg	Amino Acid Metabolism
		TG breakdown	Lipid Metabolism
		Pyruvate Transport	Citrate_Malate
		Citrate Transport	Citrate_Malate
		2-oxoglutarate Transport	Citrate_Malate
		Alanine Metabolism	Amino Acid Metabolism
		Asparagine Biosynthesis	Amino Acid Metabolism
		Aspartate Metabolism	Amino Acid Metabolism
		Glutamine Degradation	Amino Acid Metabolism
		Glutamate metabolism	Amino Acid Metabolism
		Glycine Metabolism	Amino Acid Metabolism
		Serine Degradation	Amino Acid Metabolism
		Proline Metabolism	Amino Acid Metabolism
		Phenylalanine deg	Amino Acid Metabolism
		Tyrosine Deg	Amino Acid Metabolism
		Histidine Deg	Amino Acid Metabolism
		Isoleucine Deg	Amino Acid Metabolism
		Leucine Deg	Amino Acid Metabolism
		Lysine Deg	Amino Acid Metabolism
		Methionine Deg	Amino Acid Metabolism
		Threonine Deg	Amino Acid Metabolism
		Valine Deg	Amino Acid Metabolism
[truncated: 152 more columns]

## Sheet: Figure2B
7200		7200		7202		7204		7205		7206		7207		7208		7209		7210		7211		7212		7213		7214		7215		7216		7217		7218		7219		7220		7221		7222		7203		7224		7226
All reactions are included in Root!	NA	Glucose uptake	Extracellular_Transport	Glucose uptake	Extracellular_Transport	Glucose uptake	Extracellular_Transport	Lactate output	Extracellular_Transport	Glycerol output	Extracellular_Transport	Palmitate output	Extracellular_Transport	TG output	Extracellular_Transport	Alanine input	Extracellular_Transport	Aspartate input	Extracellular_Transport	Asparagine input	Extracellular_Transport	Glutamine input	Extracellular_Transport	Glutamate input	Extracellular_Transport	Glycine input	Extracellular_Transport	Proline input	Extracellular_Transport	Tyrosine input	Extracellular_Transport	Histidine input	Extracellular_Transport	Isoleucine input	Extracellular_Transport	Leucine input	Extracellular_Transport	Lysine input	Extracellular_Transport	Valine input	Extracellular_Transport	Oxygen input	Extracellular_Transport	Glucose -> Glucose 6P	Carbohydrate Metabolism	Alanine Metabolism	Amino Acid Metabolism	Alanine Metabolism	Amino Acid Metabolism
		Lactate output	Extracellular_Transport	Lactate output	Extracellular_Transport																					Serine input	Extracellular_Transport			Phenylalanine input	Extracellular_Transport	Histidine Deg	Amino Acid Metabolism			Leucine Deg	Amino Acid Metabolism							Glucose 6-P-> F6P	Carbohydrate Metabolism	Asparagine Biosynthesis	Amino Acid Metabolism	Asparagine Biosynthesis	Amino Acid Metabolism
		Glycerol output	Extracellular_Transport	Glycerol output	Extracellular_Transport																					Methionine input	Extracellular_Transport			Phenylalanine deg	Amino Acid Metabolism													F6P->G3P + DHAP	Carbohydrate Metabolism	Aspartate Metabolism	Amino Acid Metabolism	Aspartate Metabolism	Amino Acid Metabolism
		Palmitate output	Extracellular_Transport	Palmitate output	Extracellular_Transport																					Threonine input	Extracellular_Transport			Tyrosine Deg	Amino Acid Metabolism													DHAP -> G3P	Carbohydrate Metabolism	Glutamine Biosynthesis	Amino Acid Metabolism	Glutamine Biosynthesis	Amino Acid Metabolism
		TG output	Extracellular_Transport	TG output	Extracellular_Transport																					Glycine Metabolism	Amino Acid Metabolism																	G3P -->3PG	Carbohydrate Metabolism	Glutamate metabolism	Amino Acid Metabolism	Glutamate metabolism	Amino Acid Metabolism
		Alanine input	Extracellular_Transport	Alanine input	Extracellular_Transport																					Serine Degradation	Amino Acid Metabolism																	3PG->PEP	Carbohydrate Metabolism	Proline Metabolism	Amino Acid Metabolism	Proline Metabolism	Amino Acid Metabolism
		Aspartate input	Extracellular_Transport	Aspartate input	Extracellular_Transport																					Methionine Deg	Amino Acid Metabolism																	PEP->Pyruvate	Carbohydrate Metabolism	Isoleucine Deg	Amino Acid Metabolism	Valine Deg	Amino Acid Metabolism
		Asparagine input	Extracellular_Transport	Asparagine input	Extracellular_Transport																					Threonine Deg	Amino Acid Metabolism																	Lactate Dehydrogenase	Carbohydrate Metabolism	Valine Deg	Amino Acid Metabolism
		Glutamine input	Extracellular_Transport	Glutamine input	Extracellular_Transport																																							G6P + 2NADP -> 2NADPH + R5P	Carbohydrate Metabolism
		Glutamate input	Extracellular_Transport	Glutamate input	Extracellular_Transport																																							R5P + E4P->F6P + G3P	Carbohydrate Metabolism
		Glycine input	Extracellular_Transport	Glycine input	Extracellular_Transport																																							TCA: Pyruvate -> Citrate	TCA_Oxphos
		Proline input	Extracellular_Transport	Proline input	Extracellular_Transport																																							Pyruvate Carboxylase	TCA_Oxphos
		Serine input	Extracellular_Transport	Serine input	Extracellular_Transport																																							TCA: Citrate -> 2-oxoglutarate	TCA_Oxphos
		Tyrosine input	Extracellular_Transport	Tyrosine input	Extracellular_Transport																																							TCA: 2-oxoglutarate -> Succinyl-CoA	TCA_Oxphos
		Histidine input	Extracellular_Transport	Histidine input	Extracellular_Transport																																							TCA: Succinyl-CoA - > Succinate -M	TCA_Oxphos
		Isoleucine input	Extracellular_Transport	Isoleucine input	Extracellular_Transport																																							TCA: Succinate->Fumarate	TCA_Oxphos
		Leucine input	Extracellular_Transport	Leucine input	Extracellular_Transport																																							TCA: Fumarate -> Malate	TCA_Oxphos
		Lysine input	Extracellular_Transport	Lysine input	Extracellular_Transport																																							TCA: Malate -> Oxaloacetate	TCA_Oxphos
		Methionine input	Extracellular_Transport	Methionine input	Extracellular_Transport																																							Citrate -> Oxaloacetate +Acetyl CoA	Citrate_Malate
		Phenylalanine input	Extracellular_Transport	Phenylalanine input	Extracellular_Transport																																							Oxaloacetate -> Malate	Citrate_Malate
		Threonine input	Extracellular_Transport	Threonine input	Extracellular_Transport																																							Malate->Pyruvate	Citrate_Malate
		Valine input	Extracellular_Transport	Valine input	Extracellular_Transport																																							Citrate - > 2-oxoglutarate	Citrate_Malate
		Oxygen input	Extracellular_Transport	Oxygen input	Extracellular_Transport																																							PEPCK	Lipid Metabolism
		Glucose -> Glucose 6P	Carbohydrate Metabolism	Glycine Metabolism	Amino Acid Metabolism																																							Glyceroneogenesis	Lipid Metabolism
		Glucose 6-P-> F6P	Carbohydrate Metabolism	Serine Degradation	Amino Acid Metabolism																																							Oxphos1	TCA_Oxphos
		F6P->G3P + DHAP	Carbohydrate Metabolism	Phenylalanine deg	Amino Acid Metabolism																																							Oxphos2	TCA_Oxphos
		DHAP -> G3P	Carbohydrate Metabolism	Tyrosine Deg	Amino Acid Metabolism																																							Palmitate synthesis	Lipid Metabolism
		G3P -->3PG	Carbohydrate Metabolism	Histidine Deg	Amino Acid Metabolism																																							TG synthesis	Lipid Metabolism
		3PG->PEP	Carbohydrate Metabolism	Leucine Deg	Amino Acid Metabolism																																							TG breakdown	Lipid Metabolism
		PEP->Pyruvate	Carbohydrate Metabolism	Methionine Deg	Amino Acid Metabolism																																							Pyruvate Transport	Citrate_Malate
		Lactate Dehydrogenase	Carbohydrate Metabolism	Threonine Deg	Amino Acid Metabolism																																							Citrate Transport	Citrate_Malate
		G6P + 2NADP -> 2NADPH + R5P	Carbohydrate Metabolism																																									2-oxoglutarate Transport	Citrate_Malate
		R5P + E4P->F6P + G3P	Carbohydrate Metabolism																																									Alanine Metabolism	Amino Acid Metabolism
		TCA: Pyruvate -> Citrate	TCA_Oxphos																																									Asparagine Biosynthesis	Amino Acid Metabolism
		Pyruvate Carboxylase	TCA_Oxphos																																									Aspartate Metabolism	Amino Acid Metabolism
		TCA: Citrate -> 2-oxoglutarate	TCA_Oxphos																																									Glutamine Biosynthesis	Amino Acid Metabolism
		TCA: 2-oxoglutarate -> Succinyl-CoA	TCA_Oxphos																																									Glutamate metabolism	Amino Acid Metabolism
		TCA: Succinyl-CoA - > Succinate -M	TCA_Oxphos																																									Proline Metabolism	Amino Acid Metabolism
		TCA: Succinate->Fumarate	TCA_Oxphos																																									Isoleucine Deg	Amino Acid Metabolism
		TCA: Fumarate -> Malate	TCA_Oxphos																																									Lysine Deg	Amino Acid Metabolism
		TCA: Malate -> Oxaloacetate	TCA_Oxphos																																									Valine Deg	Amino Acid Metabolism
		Citrate -> Oxaloacetate +Acetyl CoA	Citrate_Malate
		Oxaloacetate -> Malate	Citrate_Malate
		Malate->Pyruvate	Citrate_Malate
		Citrate - > 2-oxoglutarate	Citrate_Malate
		PEPCK	Lipid Metabolism
		Glyceroneogenesis	Lipid Metabolism
		Oxphos1	TCA_Oxphos
		Oxphos2	TCA_Oxphos
		Palmitate synthesis	Lipid Metabolism
		TG synthesis	Lipid Metabolism
		TG breakdown	Lipid Metabolism
		Pyruvate Transport	Citrate_Malate
		Citrate Transport	Citrate_Malate
		2-oxoglutarate Transport	Citrate_Malate
		Alanine Metabolism	Amino Acid Metabolism
		Asparagine Biosynthesis	Amino Acid Metabolism
		Aspartate Metabolism	Amino Acid Metabolism
		Glutamine Biosynthesis	Amino Acid Metabolism
		Glutamate metabolism	Amino Acid Metabolism
		Glycine Metabolism	Amino Acid Metabolism
		Serine Degradation	Amino Acid Metabolism
		Proline Metabolism	Amino Acid Metabolism
		Phenylalanine deg	Amino Acid Metabolism
		Tyrosine Deg	Amino Acid Metabolism
		Histidine Deg	Amino Acid Metabolism
		Isoleucine Deg	Amino Acid Metabolism
		Leucine Deg	Amino Acid Metabolism
		Lysine Deg	Amino Acid Metabolism
		Methionine Deg	Amino Acid Metabolism
		Threonine Deg	Amino Acid Metabolism
		Valine Deg	Amino Acid Metabolism
[truncated: 172 more columns]

## Sheet: Figure5A
7200		7200		7202		7205		7208		7211		7214		7217		7218		7221		7224		7225		7222		7215		7212		7230		7231		7232		7235		7209		7237		7240		7242		7243		7241
All reactions are included in Root!	NA	Glucose uptake	Extracellular_Transport	Glucose -> Glucose 6P	Carbohydrate Metabolism	Glucose -> Glucose 6P	Carbohydrate Metabolism	Glucose -> Glucose 6P	Carbohydrate Metabolism	Glucose -> Glucose 6P	Carbohydrate Metabolism	DHAP -> G3P	Carbohydrate Metabolism	3PG->PEP	Carbohydrate Metabolism	DHAP -> G3P	Carbohydrate Metabolism	G3P -->3PG	Carbohydrate Metabolism	Glyceroneogenesis	Lipid Metabolism	G3P -->3PG	Carbohydrate Metabolism	DHAP -> G3P	Carbohydrate Metabolism	Glucose -> Glucose 6P	Carbohydrate Metabolism	TG synthesis	Lipid Metabolism	TG synthesis	Lipid Metabolism	TG breakdown	Lipid Metabolism	TG synthesis	Lipid Metabolism	Pyruvate Transport	Citrate_Malate	TCA: Pyruvate -> Citrate	TCA_Oxphos	TCA: Pyruvate -> Citrate	TCA_Oxphos	Lysine Deg	Amino Acid Metabolism	Lysine Deg	Amino Acid Metabolism	Valine Deg	Amino Acid Metabolism	TCA: Pyruvate -> Citrate	TCA_Oxphos
		Lactate output	Extracellular_Transport	Glucose 6-P-> F6P	Carbohydrate Metabolism	Glucose 6-P-> F6P	Carbohydrate Metabolism	Glucose 6-P-> F6P	Carbohydrate Metabolism	Glucose 6-P-> F6P	Carbohydrate Metabolism	G3P -->3PG	Carbohydrate Metabolism	PEP->Pyruvate	Carbohydrate Metabolism	G3P -->3PG	Carbohydrate Metabolism	Glyceroneogenesis	Lipid Metabolism							Glucose 6-P-> F6P	Carbohydrate Metabolism	TG breakdown	Lipid Metabolism	TG breakdown	Lipid Metabolism							TCA: Citrate -> 2-oxoglutarate	TCA_Oxphos	TCA: Citrate -> 2-oxoglutarate	TCA_Oxphos	Valine Deg	Amino Acid Metabolism					TCA: Citrate -> 2-oxoglutarate	TCA_Oxphos
		Glycerol output	Extracellular_Transport	F6P->G3P + DHAP	Carbohydrate Metabolism	F6P->G3P + DHAP	Carbohydrate Metabolism	F6P->G3P + DHAP	Carbohydrate Metabolism	F6P->G3P + DHAP	Carbohydrate Metabolism	3PG->PEP	Carbohydrate Metabolism	Lactate Dehydrogenase	Carbohydrate Metabolism	Glyceroneogenesis	Lipid Metabolism									F6P->G3P + DHAP	Carbohydrate Metabolism	Pyruvate Transport	Citrate_Malate									TCA: 2-oxoglutarate -> Succinyl-CoA	TCA_Oxphos	TCA: 2-oxoglutarate -> Succinyl-CoA	TCA_Oxphos							TCA: 2-oxoglutarate -> Succinyl-CoA	TCA_Oxphos
		Palmitate output	Extracellular_Transport	DHAP -> G3P	Carbohydrate Metabolism	DHAP -> G3P	Carbohydrate Metabolism	DHAP -> G3P	Carbohydrate Metabolism	DHAP -> G3P	Carbohydrate Metabolism	PEP->Pyruvate	Carbohydrate Metabolism																									TCA: Succinyl-CoA - > Succinate -M	TCA_Oxphos	TCA: Succinyl-CoA - > Succinate -M	TCA_Oxphos							TCA: Succinyl-CoA - > Succinate -M	TCA_Oxphos
		TG output	Extracellular_Transport	G3P -->3PG	Carbohydrate Metabolism	G3P -->3PG	Carbohydrate Metabolism	G3P -->3PG	Carbohydrate Metabolism	G3P -->3PG	Carbohydrate Metabolism	Lactate Dehydrogenase	Carbohydrate Metabolism																									TCA: Succinate->Fumarate	TCA_Oxphos	TCA: Malate -> Oxaloacetate	TCA_Oxphos							TCA: Malate -> Oxaloacetate	TCA_Oxphos
		Alanine input	Extracellular_Transport	3PG->PEP	Carbohydrate Metabolism	3PG->PEP	Carbohydrate Metabolism	3PG->PEP	Carbohydrate Metabolism	3PG->PEP	Carbohydrate Metabolism	Glyceroneogenesis	Lipid Metabolism																									TCA: Fumarate -> Malate	TCA_Oxphos	Oxphos1	TCA_Oxphos							Oxphos1	TCA_Oxphos
		Aspartate input	Extracellular_Transport	PEP->Pyruvate	Carbohydrate Metabolism	PEP->Pyruvate	Carbohydrate Metabolism	PEP->Pyruvate	Carbohydrate Metabolism	PEP->Pyruvate	Carbohydrate Metabolism																											TCA: Malate -> Oxaloacetate	TCA_Oxphos	Lysine Deg	Amino Acid Metabolism
		Asparagine input	Extracellular_Transport	Lactate Dehydrogenase	Carbohydrate Metabolism	Lactate Dehydrogenase	Carbohydrate Metabolism	Lactate Dehydrogenase	Carbohydrate Metabolism	Lactate Dehydrogenase	Carbohydrate Metabolism																											Oxphos1	TCA_Oxphos	Valine Deg	Amino Acid Metabolism
		Glutamine input	Extracellular_Transport	G6P + 2NADP -> 2NADPH + R5P	Carbohydrate Metabolism	TCA: Pyruvate -> Citrate	TCA_Oxphos	Glyceroneogenesis	Lipid Metabolism	Glyceroneogenesis	Lipid Metabolism																											Oxphos2	TCA_Oxphos
		Glutamate input	Extracellular_Transport	R5P + E4P->F6P + G3P	Carbohydrate Metabolism	TCA: Citrate -> 2-oxoglutarate	TCA_Oxphos	TG synthesis	Lipid Metabolism																													Leucine Deg	Amino Acid Metabolism
		Glycine input	Extracellular_Transport	TCA: Pyruvate -> Citrate	TCA_Oxphos	TCA: 2-oxoglutarate -> Succinyl-CoA	TCA_Oxphos	TG breakdown	Lipid Metabolism																													Lysine Deg	Amino Acid Metabolism
		Proline input	Extracellular_Transport	TCA: Citrate -> 2-oxoglutarate	TCA_Oxphos	TCA: Succinyl-CoA - > Succinate -M	TCA_Oxphos	Pyruvate Transport	Citrate_Malate																													Valine Deg	Amino Acid Metabolism
		Serine input	Extracellular_Transport	TCA: 2-oxoglutarate -> Succinyl-CoA	TCA_Oxphos	TCA: Succinate->Fumarate	TCA_Oxphos
		Tyrosine input	Extracellular_Transport	TCA: Succinyl-CoA - > Succinate -M	TCA_Oxphos	TCA: Fumarate -> Malate	TCA_Oxphos
		Histidine input	Extracellular_Transport	TCA: Succinate->Fumarate	TCA_Oxphos	TCA: Malate -> Oxaloacetate	TCA_Oxphos
		Isoleucine input	Extracellular_Transport	TCA: Fumarate -> Malate	TCA_Oxphos	Glyceroneogenesis	Lipid Metabolism
		Leucine input	Extracellular_Transport	TCA: Malate -> Oxaloacetate	TCA_Oxphos	Oxphos1	TCA_Oxphos
		Lysine input	Extracellular_Transport	Citrate -> Oxaloacetate +Acetyl CoA	Citrate_Malate	Oxphos2	TCA_Oxphos
		Methionine input	Extracellular_Transport	Malate->Pyruvate	Citrate_Malate	TG synthesis	Lipid Metabolism
		Phenylalanine input	Extracellular_Transport	Citrate - > 2-oxoglutarate	Citrate_Malate	TG breakdown	Lipid Metabolism
		Threonine input	Extracellular_Transport	Glyceroneogenesis	Lipid Metabolism	Pyruvate Transport	Citrate_Malate
		Valine input	Extracellular_Transport	Oxphos1	TCA_Oxphos	Leucine Deg	Amino Acid Metabolism
		Oxygen input	Extracellular_Transport	Oxphos2	TCA_Oxphos	Lysine Deg	Amino Acid Metabolism
		Glucose -> Glucose 6P	Carbohydrate Metabolism	Palmitate synthesis	Lipid Metabolism	Valine Deg	Amino Acid Metabolism
		Glucose 6-P-> F6P	Carbohydrate Metabolism	TG synthesis	Lipid Metabolism
		F6P->G3P + DHAP	Carbohydrate Metabolism	TG breakdown	Lipid Metabolism
		DHAP -> G3P	Carbohydrate Metabolism	Pyruvate Transport	Citrate_Malate
		G3P -->3PG	Carbohydrate Metabolism	Citrate Transport	Citrate_Malate
		3PG->PEP	Carbohydrate Metabolism	2-oxoglutarate Transport	Citrate_Malate
		PEP->Pyruvate	Carbohydrate Metabolism	Alanine Metabolism	Amino Acid Metabolism
		Lactate Dehydrogenase	Carbohydrate Metabolism	Asparagine Biosynthesis	Amino Acid Metabolism
		G6P + 2NADP -> 2NADPH + R5P	Carbohydrate Metabolism	Aspartate Metabolism	Amino Acid Metabolism
		R5P + E4P->F6P + G3P	Carbohydrate Metabolism	Glutamate metabolism	Amino Acid Metabolism
		TCA: Pyruvate -> Citrate	TCA_Oxphos	Proline Metabolism	Amino Acid Metabolism
		Pyruvate Carboxylase	TCA_Oxphos	Isoleucine Deg	Amino Acid Metabolism
		TCA: Citrate -> 2-oxoglutarate	TCA_Oxphos	Leucine Deg	Amino Acid Metabolism
		TCA: 2-oxoglutarate -> Succinyl-CoA	TCA_Oxphos	Lysine Deg	Amino Acid Metabolism
		TCA: Succinyl-CoA - > Succinate -M	TCA_Oxphos	Valine Deg	Amino Acid Metabolism
		TCA: Succinate->Fumarate	TCA_Oxphos
		TCA: Fumarate -> Malate	TCA_Oxphos
		TCA: Malate -> Oxaloacetate	TCA_Oxphos
		Citrate -> Oxaloacetate +Acetyl CoA	Citrate_Malate
		Oxaloacetate -> Malate	Citrate_Malate
		Malate->Pyruvate	Citrate_Malate
		Citrate - > 2-oxoglutarate	Citrate_Malate
		PEPCK	Lipid Metabolism
		Glyceroneogenesis	Lipid Metabolism
		Oxphos1	TCA_Oxphos
		Oxphos2	TCA_Oxphos
		Palmitate synthesis	Lipid Metabolism
		TG synthesis	Lipid Metabolism
		TG breakdown	Lipid Metabolism
		Pyruvate Transport	Citrate_Malate
		Citrate Transport	Citrate_Malate
		2-oxoglutarate Transport	Citrate_Malate
		Alanine Metabolism	Amino Acid Metabolism
		Asparagine Biosynthesis	Amino Acid Metabolism
		Aspartate Metabolism	Amino Acid Metabolism
		Glutamine Degradation	Amino Acid Metabolism
		Glutamate metabolism	Amino Acid Metabolism
		Glycine Metabolism	Amino Acid Metabolism
		Serine Degradation	Amino Acid Metabolism
		Proline Metabolism	Amino Acid Metabolism
		Phenylalanine deg	Amino Acid Metabolism
		Tyrosine Deg	Amino Acid Metabolism
		Histidine Deg	Amino Acid Metabolism
		Isoleucine Deg	Amino Acid Metabolism
		Leucine Deg	Amino Acid Metabolism
		Lysine Deg	Amino Acid Metabolism
		Methionine Deg	Amino Acid Metabolism
		Threonine Deg	Amino Acid Metabolism
		Valine Deg	Amino Acid Metabolism
[truncated: 122 more columns]

## Sheet: Figure5B
7200		7200		7202		7205		7207		7208		7209		7212		7215		7218		7219		7216		7223		7224		7213		7228		7206		7230		7233		7236		7238		7239		7237		7241		7244
All reactions are included in Root!	NA	Glucose uptake	Extracellular_Transport	Glucose -> Glucose 6P	Carbohydrate Metabolism	Alanine Metabolism	Amino Acid Metabolism	Alanine Metabolism	Amino Acid Metabolism	Proline Metabolism	Amino Acid Metabolism	Alanine Metabolism	Amino Acid Metabolism	Asparagine Biosynthesis	Amino Acid Metabolism	Aspartate Metabolism	Amino Acid Metabolism	Glutamate metabolism	Amino Acid Metabolism	Aspartate Metabolism	Amino Acid Metabolism	Asparagine Biosynthesis	Amino Acid Metabolism	Glutamine Biosynthesis	Amino Acid Metabolism	Asparagine Biosynthesis	Amino Acid Metabolism	Alanine Metabolism	Amino Acid Metabolism	Isoleucine Deg	Amino Acid Metabolism	Glucose -> Glucose 6P	Carbohydrate Metabolism	Glucose -> Glucose 6P	Carbohydrate Metabolism	Glucose -> Glucose 6P	Carbohydrate Metabolism	PEPCK	Lipid Metabolism	PEPCK	Lipid Metabolism	Pyruvate Transport	Citrate_Malate	Glucose -> Glucose 6P	Carbohydrate Metabolism	DHAP -> G3P	Carbohydrate Metabolism	PEP->Pyruvate	Carbohydrate Metabolism
		Lactate output	Extracellular_Transport	Glucose 6-P-> F6P	Carbohydrate Metabolism	Asparagine Biosynthesis	Amino Acid Metabolism	Asparagine Biosynthesis	Amino Acid Metabolism	Lysine Deg	Amino Acid Metabolism	Asparagine Biosynthesis	Amino Acid Metabolism	Aspartate Metabolism	Amino Acid Metabolism	Glutamate metabolism	Amino Acid Metabolism					Glutamine Biosynthesis	Amino Acid Metabolism									Glucose 6-P-> F6P	Carbohydrate Metabolism	Glucose 6-P-> F6P	Carbohydrate Metabolism	Glucose 6-P-> F6P	Carbohydrate Metabolism	Pyruvate Transport	Citrate_Malate					Glucose 6-P-> F6P	Carbohydrate Metabolism	G3P -->3PG	Carbohydrate Metabolism	Lactate Dehydrogenase	Carbohydrate Metabolism
		Glycerol output	Extracellular_Transport	F6P->G3P + DHAP	Carbohydrate Metabolism	Aspartate Metabolism	Amino Acid Metabolism	Aspartate Metabolism	Amino Acid Metabolism			Aspartate Metabolism	Amino Acid Metabolism	Glutamine Biosynthesis	Amino Acid Metabolism																	F6P->G3P + DHAP	Carbohydrate Metabolism	F6P->G3P + DHAP	Carbohydrate Metabolism	F6P->G3P + DHAP	Carbohydrate Metabolism							F6P->G3P + DHAP	Carbohydrate Metabolism	3PG->PEP	Carbohydrate Metabolism
		Palmitate output	Extracellular_Transport	DHAP -> G3P	Carbohydrate Metabolism	Glutamine Biosynthesis	Amino Acid Metabolism	Glutamine Biosynthesis	Amino Acid Metabolism			Glutamine Biosynthesis	Amino Acid Metabolism	Glutamate metabolism	Amino Acid Metabolism																	DHAP -> G3P	Carbohydrate Metabolism	DHAP -> G3P	Carbohydrate Metabolism	DHAP -> G3P	Carbohydrate Metabolism							DHAP -> G3P	Carbohydrate Metabolism	PEP->Pyruvate	Carbohydrate Metabolism
		TG output	Extracellular_Transport	G3P -->3PG	Carbohydrate Metabolism	Glutamate metabolism	Amino Acid Metabolism	Glutamate metabolism	Amino Acid Metabolism			Glutamate metabolism	Amino Acid Metabolism																			G3P -->3PG	Carbohydrate Metabolism	G3P -->3PG	Carbohydrate Metabolism	G3P -->3PG	Carbohydrate Metabolism							G3P -->3PG	Carbohydrate Metabolism	Lactate Dehydrogenase	Carbohydrate Metabolism
		Alanine input	Extracellular_Transport	3PG->PEP	Carbohydrate Metabolism	Proline Metabolism	Amino Acid Metabolism	Proline Metabolism	Amino Acid Metabolism																							3PG->PEP	Carbohydrate Metabolism	3PG->PEP	Carbohydrate Metabolism	3PG->PEP	Carbohydrate Metabolism							3PG->PEP	Carbohydrate Metabolism	Glyceroneogenesis	Lipid Metabolism
		Aspartate input	Extracellular_Transport	PEP->Pyruvate	Carbohydrate Metabolism	Isoleucine Deg	Amino Acid Metabolism	Lysine Deg	Amino Acid Metabolism																							PEP->Pyruvate	Carbohydrate Metabolism	PEP->Pyruvate	Carbohydrate Metabolism	PEP->Pyruvate	Carbohydrate Metabolism							PEP->Pyruvate	Carbohydrate Metabolism
		Asparagine input	Extracellular_Transport	Lactate Dehydrogenase	Carbohydrate Metabolism	Lysine Deg	Amino Acid Metabolism																									Lactate Dehydrogenase	Carbohydrate Metabolism	Lactate Dehydrogenase	Carbohydrate Metabolism	Lactate Dehydrogenase	Carbohydrate Metabolism							Lactate Dehydrogenase	Carbohydrate Metabolism
		Glutamine input	Extracellular_Transport	G6P + 2NADP -> 2NADPH + R5P	Carbohydrate Metabolism																											G6P + 2NADP -> 2NADPH + R5P	Carbohydrate Metabolism	TCA: Pyruvate -> Citrate	TCA_Oxphos	PEPCK	Lipid Metabolism							Glyceroneogenesis	Lipid Metabolism
		Glutamate input	Extracellular_Transport	R5P + E4P->F6P + G3P	Carbohydrate Metabolism																											R5P + E4P->F6P + G3P	Carbohydrate Metabolism	TCA: Citrate -> 2-oxoglutarate	TCA_Oxphos	Glyceroneogenesis	Lipid Metabolism
		Glycine input	Extracellular_Transport	TCA: Pyruvate -> Citrate	TCA_Oxphos																											TCA: Pyruvate -> Citrate	TCA_Oxphos	TCA: 2-oxoglutarate -> Succinyl-CoA	TCA_Oxphos	Pyruvate Transport	Citrate_Malate
		Proline input	Extracellular_Transport	Pyruvate Carboxylase	TCA_Oxphos																											Pyruvate Carboxylase	TCA_Oxphos	TCA: Succinyl-CoA - > Succinate -M	TCA_Oxphos
		Serine input	Extracellular_Transport	TCA: Citrate -> 2-oxoglutarate	TCA_Oxphos																											TCA: Citrate -> 2-oxoglutarate	TCA_Oxphos	TCA: Succinate->Fumarate	TCA_Oxphos
		Tyrosine input	Extracellular_Transport	TCA: 2-oxoglutarate -> Succinyl-CoA	TCA_Oxphos																											TCA: 2-oxoglutarate -> Succinyl-CoA	TCA_Oxphos	TCA: Fumarate -> Malate	TCA_Oxphos
		Histidine input	Extracellular_Transport	TCA: Succinyl-CoA - > Succinate -M	TCA_Oxphos																											TCA: Succinyl-CoA - > Succinate -M	TCA_Oxphos	TCA: Malate -> Oxaloacetate	TCA_Oxphos
		Isoleucine input	Extracellular_Transport	TCA: Succinate->Fumarate	TCA_Oxphos																											TCA: Succinate->Fumarate	TCA_Oxphos	PEPCK	Lipid Metabolism
		Leucine input	Extracellular_Transport	TCA: Fumarate -> Malate	TCA_Oxphos																											TCA: Fumarate -> Malate	TCA_Oxphos	Glyceroneogenesis	Lipid Metabolism
		Lysine input	Extracellular_Transport	TCA: Malate -> Oxaloacetate	TCA_Oxphos																											TCA: Malate -> Oxaloacetate	TCA_Oxphos	Oxphos1	TCA_Oxphos
		Methionine input	Extracellular_Transport	Citrate -> Oxaloacetate +Acetyl CoA	Citrate_Malate																											Citrate -> Oxaloacetate +Acetyl CoA	Citrate_Malate	Oxphos2	TCA_Oxphos
		Phenylalanine input	Extracellular_Transport	Oxaloacetate -> Malate	Citrate_Malate																											Oxaloacetate -> Malate	Citrate_Malate	Pyruvate Transport	Citrate_Malate
		Threonine input	Extracellular_Transport	Malate->Pyruvate	Citrate_Malate																											Malate->Pyruvate	Citrate_Malate
		Valine input	Extracellular_Transport	Citrate - > 2-oxoglutarate	Citrate_Malate																											Citrate - > 2-oxoglutarate	Citrate_Malate
		Oxygen input	Extracellular_Transport	PEPCK	Lipid Metabolism																											PEPCK	Lipid Metabolism
		Glucose -> Glucose 6P	Carbohydrate Metabolism	Glyceroneogenesis	Lipid Metabolism																											Glyceroneogenesis	Lipid Metabolism
		Glucose 6-P-> F6P	Carbohydrate Metabolism	Oxphos1	TCA_Oxphos																											Oxphos1	TCA_Oxphos
		F6P->G3P + DHAP	Carbohydrate Metabolism	Oxphos2	TCA_Oxphos																											Oxphos2	TCA_Oxphos
		DHAP -> G3P	Carbohydrate Metabolism	Palmitate synthesis	Lipid Metabolism																											Palmitate synthesis	Lipid Metabolism
		G3P -->3PG	Carbohydrate Metabolism	TG synthesis	Lipid Metabolism																											TG synthesis	Lipid Metabolism
		3PG->PEP	Carbohydrate Metabolism	TG breakdown	Lipid Metabolism																											TG breakdown	Lipid Metabolism
		PEP->Pyruvate	Carbohydrate Metabolism	Pyruvate Transport	Citrate_Malate																											Pyruvate Transport	Citrate_Malate
		Lactate Dehydrogenase	Carbohydrate Metabolism	Citrate Transport	Citrate_Malate																											Citrate Transport	Citrate_Malate
		G6P + 2NADP -> 2NADPH + R5P	Carbohydrate Metabolism	2-oxoglutarate Transport	Citrate_Malate																											2-oxoglutarate Transport	Citrate_Malate
		R5P + E4P->F6P + G3P	Carbohydrate Metabolism	Alanine Metabolism	Amino Acid Metabolism
		TCA: Pyruvate -> Citrate	TCA_Oxphos	Asparagine Biosynthesis	Amino Acid Metabolism
		Pyruvate Carboxylase	TCA_Oxphos	Aspartate Metabolism	Amino Acid Metabolism
		TCA: Citrate -> 2-oxoglutarate	TCA_Oxphos	Glutamine Biosynthesis	Amino Acid Metabolism
		TCA: 2-oxoglutarate -> Succinyl-CoA	TCA_Oxphos	Glutamate metabolism	Amino Acid Metabolism
		TCA: Succinyl-CoA - > Succinate -M	TCA_Oxphos	Proline Metabolism	Amino Acid Metabolism
		TCA: Succinate->Fumarate	TCA_Oxphos	Isoleucine Deg	Amino Acid Metabolism
		TCA: Fumarate -> Malate	TCA_Oxphos	Lysine Deg	Amino Acid Metabolism
		TCA: Malate -> Oxaloacetate	TCA_Oxphos
		Citrate -> Oxaloacetate +Acetyl CoA	Citrate_Malate
		Oxaloacetate -> Malate	Citrate_Malate
		Malate->Pyruvate	Citrate_Malate
		Citrate - > 2-oxoglutarate	Citrate_Malate
		PEPCK	Lipid Metabolism
		Glyceroneogenesis	Lipid Metabolism
		Oxphos1	TCA_Oxphos
		Oxphos2	TCA_Oxphos
		Palmitate synthesis	Lipid Metabolism
		TG synthesis	Lipid Metabolism
		TG breakdown	Lipid Metabolism
		Pyruvate Transport	Citrate_Malate
		Citrate Transport	Citrate_Malate
		2-oxoglutarate Transport	Citrate_Malate
		Alanine Metabolism	Amino Acid Metabolism
		Asparagine Biosynthesis	Amino Acid Metabolism
		Aspartate Metabolism	Amino Acid Metabolism
		Glutamine Biosynthesis	Amino Acid Metabolism
		Glutamate metabolism	Amino Acid Metabolism
		Glycine Metabolism	Amino Acid Metabolism
		Serine Degradation	Amino Acid Metabolism
		Proline Metabolism	Amino Acid Metabolism
		Phenylalanine deg	Amino Acid Metabolism
		Tyrosine Deg	Amino Acid Metabolism
		Histidine Deg	Amino Acid Metabolism
		Isoleucine Deg	Amino Acid Metabolism
		Leucine Deg	Amino Acid Metabolism
		Lysine Deg	Amino Acid Metabolism
		Methionine Deg	Amino Acid Metabolism
		Threonine Deg	Amino Acid Metabolism
		Valine Deg	Amino Acid Metabolism
[truncated: 126 more columns]
